# Supplementary material for: The EDN1 Missense Variant rs5370G > T Regulates Adaptation and Maladaptation under Hypobaric Hypoxia
Source: Int J Environ Res Public Health. 2022 Sep 6;19(18):11174. doi: 10.3390/ijerph191811174 (PMC9517604; doi:10.3390/ijerph191811174)
Supplement: Supplementary file 1 [file ijerph-19-11174-s001.zip]

Archive with 1 entries (1 files):
- ijerph-1858991-supplementary.pdf
